# Supplementary material for: Effect of Heat Stress on Bovine Mammary Cellular Metabolites and Gene Transcription Related to Amino Acid Metabolism, Amino Acid Transportation and Mammalian Target of Rapamycin (mTOR) Signaling
Source: Animals (Basel). 2021 Nov 4;11(11):3153. doi: 10.3390/ani11113153 (PMC8614368; doi:10.3390/ani11113153)
Supplement: Supplementary file 1 [file animals-11-03153-s001.zip]

Archive with 1 entries (1 files):
- animals-1364526-supplementary.pdf
